# Supplementary material for: Additive Manufacturing of an Extended-Release Tablet of Tacrolimus
Source: Materials (Basel). 2023 Jul 10;16(14):4927. doi: 10.3390/ma16144927 (PMC10381679; doi:10.3390/ma16144927)
Supplement: Supplementary file 1 [file materials-16-04927-s001.zip]

Archive with 1 entries (1 files):
- materials-1852515-supplementary.pdf
